# Supplementary material for: Biochemical Characterization of Multimodular Xylanolytic Carbohydrate Esterases from the Marine Bacterium Flavimarina sp. Hel_I_48
Source: Chembiochem. 2025 Apr 8;26(13):e202500058. doi: 10.1002/cbic.202500058 (PMC12247016; doi:10.1002/cbic.202500058)
Supplement: Supplementary file 1 — Supplementary Material [file CBIC-26-e202500058-s001.zip]

Archive with 2 entries (2 files):
- cbic.202500058-sup-0001-suppdata-S1.pdf
- cbic.202500058-sup-0002-suppdata-S2..xlsx
